# Supplementary material for: Genomic Variations in Drug Resistant Mycobacterium tuberculosis Strains Collected from Patients with Different Localization of Infection
Source: Antibiotics (Basel). 2020 Dec 31;10(1):27. doi: 10.3390/antibiotics10010027 (PMC7824472; doi:10.3390/antibiotics10010027)
Supplement: Supplementary file 1 [file antibiotics-10-00027-s001.zip]

Archive with 7 entries (6 files):
- Supplementary/
- Supplementary/Supplementary_table_1.xlsx
- __MACOSX/Supplementary/._Supplementary_table_1.xlsx
- Supplementary/Supplementary_table_3.xlsx
- __MACOSX/Supplementary/._Supplementary_table_3.xlsx
- Supplementary/Supplementary_table_2.xlsx
- __MACOSX/Supplementary/._Supplementary_table_2.xlsx
