# Supplementary material for: Genomic Variations in Drug Resistant Mycobacterium tuberculosis Strains Collected from Patients with Different Localization of Infection
Source: Antibiotics (Basel). 2020 Dec 31;10(1):27. doi: 10.3390/antibiotics10010027 (PMC7824472; doi:10.3390/antibiotics10010027)
Supplement: Supplementary file 1 [file antibiotics-10-00027-s001.zip › Supplementary/Supplementary_table_1.xlsx]

## Sheet: ST1
SUPPLEMENTARY TABLE 1 (ST1)
PHENOTYPIC AND CLINICAL INFORMATION ON 145 M. TUBERCULOSIS ISOLATES INCLUDED INTO THE STUDY
Strain ID	Diagnosis	Major lineage	Genotype/ PhyTB Barcode	Geographic region	HIV-status	Year of isolate extraction	Type of drug resistance	SM	INH	RIF	ETH	ETM	KM	OFL	PASK	CS	CM	AM	PZA
PTB0001	Pulmonary TB	Lineage 2	2.2.1/Beijing	Volgograd	-	2011	Poly-resistant	r	s	s	r	na	s	na	na	s	s	s	na
XTB0002	Tuberculous Spondylitis	Lineage 4	4.2/H3/Ural	St. Petersburg	-	2011	Mono-resistant	s	s	s	s	r	s	s	s	s	s	s	s
PTB0003	Pulmonary TB	Lineage 4	4.3/LAM	St. Petersburg	-	2011	Poly-resistant	r	r	s	s	s	s	s	s	s	s	s
XTB0004	Tuberculous Spondylitis	Lineage 2	2.2.1/Beijing (B0/W148)	St. Petersburg	+	2011	Susceptible	s	s	s	s	s	s	s	s	s	s	s	s
XTB0006	Tuberculous Spondylitis	Lineage 2	2.2.1/Beijing	Chelyabinsk Region	-	2011	MDR	r	r	r	r	r	s	s	s	s	s	s	r
XTB0008	Tuberculous Spondylitis	Lineage 4	4.2/H3/Ural	Kalmykia	-	2009	MDR	r	r	r	r	r	s	r	s	s	s	s	r
XTB0009	Tuberculous Spondylitis	Lineage 2	2.2.1/Beijing	Kaliningrad Region	+	2011	XDR	r	r	r	r	s	s	r	s	s	r	r	r
XTB0010	Tuberculous Spondylitis	Lineage 2	2.2.1/Beijing	Buryatia	-	2010	MDR	r	r	r	s	s	na	s	na	na	s	s	r
XTB0011	Tuberculous Spondylitis	Lineage 2	2.2.1/Beijing (B0/W148)	Volgograd region	-	2010	MDR (pre-XDR)	r	r	r	r	r	r	s	s	s	r	r	r
XTB0012	Tuberculous Spondylitis	Lineage 2	2.2.1/Beijing/Clade A	Arkhangelsk Region	-	2010	MDR (pre-XDR)	r	r	r	r	s	r	s	s	s	s	s	r
PTB0013	Pulmonary TB	Lineage 2	2.2.1/Beijing (B0/W148)	St. Petersburg	-	2008	XDR	r	r	r	r	s	r	r	s	s	r	r	r
PTB0014	Pulmonary TB	Lineage 4	4.8 (T)	Lenigrad Region	-	2011	Poly-resistant	s	s	s	r	r		s			s	s	r
PTB0016	Pulmonary TB	Lineage 4	4.1/X1	Lenigrad Region	-	2010	MDR	r	r	r	r	r	s	s	s	s	s	r	r
PTB0017	Pulmonary TB	Lineage 4	4.2/H3/Ural	Kalmykia	-	2011	Poly-resistant	r	r	s	s	s		s			s	s	r
PTB0018	Pulmonary TB	Lineage 2	2.2.1/Beijing	St. Petersburg	-	2011	Poly-resistant	r	r	r	r	s	s	s	s	s	s	s
PTB0019	Pulmonary TB	Lineage 4	4.3/LAM	Nizhniy Novgorod	-	2011	Poly-resistant	r	r	s	s	r	s	s	r	s	s	s	s
PTB0020	Pulmonary TB	Lineage 4	4.3/LAM	Lenigrad Region	-	2011	MDR	r	r	r	s	s	s	s		s	s	s	s
PTB0021	Pulmonary TB	Lineage 2	2.2.1/Beijing (B0/W148)	St. Petersburg	-	2007	MDR	r	r	r	s	r	r	s	s	s	s	s
PTB0022	Pulmonary TB	Lineage 2	2.2.1/Beijing (B0/W148)	Lenigrad Region	-	2010	MDR (pre-XDR)	r	r	r	r	s	r	s	s	s	s	s	r
PTB0023	Pulmonary TB	Lineage 4	4.2/H3/Ural	Lenigrad Region	-	2011	Mono-resistant	s	r	s	s	s	s	s	s	s	s	s	s
XTB0024	Tuberculosis of sternum	Lineage 4	4.3/LAM	St. Petersburg	+	2011	Poly-resistant	s	r	s	s	r	na	s	na	na	s	s	s
XTB0025	Tuberculous Spondylitis	Lineage 2	2.2.1/Beijing (B0/W148)	Lenigrad Region	+	2011	MDR (pre-XDR)	r	r	r	r	r	r	s	s	s	r	r	s
XTB0027	Generalized tuberculosis.Tuberculous Spondylitis	Lineage 2	2.2.1/Beijing	Novgorod Region	+	2010	Susceptible	s	s	s	s	s	s	s	s	s	s	s	s
PTB0028	Pulmonary TB	Lineage 4	4.2/H3/Ural	St. Petersburg	+	2010	MDR	r	r	r	r	r	na	s	na	na	s	s	r
PTB0029	Tuberculous Spondylitis	Lineage 4	4.8 (T)	Ulyanovsk Region	+	2011	Mono-resistant	s	s	s	s	s	s	s	na	na	r	s	s
PTB0031	Pulmonary TB	Lineage 4	4.3/LAM	St. Petersburg	+	2011	Susceptible	s	s	s	s	s	na	s	na	na	s	s	s
XTB0032	Generalized tuberculosis.Tuberculous Spondylitis	Lineage 2	2.2.1/Beijing	Zabaykalsky Krai	+	2012	MDR	r	r	r	s	s	s	s	na	na	s	s	r
XTB0033	Tuberculous Spondylitis	Lineage 4	4.2/H3/Ural	Kalmykia	-	2011	Susceptible	s	s	s	s	s	s	s	s	s	s
XTB0034	Tuberculous Spondylitis	Lineage 2	2.2.1/Beijing (B0/W148)	St. Petersburg	-	2011	MDR (pre-XDR)	r	r	r	r	r	r	s	r	s	r	r	r
XTB0035	Tuberculous Spondylitis	Lineage 2	2.2.1/Beijing (B0/W148)	Lenigrad Region	+	2010	MDR	r	r	r	r	s	s	s	s	s	s	s	r
XTB0036	Tuberculous Spondylitis	Lineage 4	4.2/H3/Ural	Lenigrad Region	-	2011	MDR	r	r	r	s	s	s	s	r	s	s	s
XTB0037	Tuberculous Spondylitis	Lineage 2	2.2.1/Beijing (B0/W148)	Kabardino-Balkaria	-	2011	XDR	r	r	r	r	r	r	r	s	s	s	s	r
XTB0038	Tuberculous Spondylitis	Lineage 2	2.2.1/Beijing	Amur Region	-	2010	Poly-resistant	r	r	s	r	s	r	s	s	s	r	r
XTB0039	Tuberculous Spondylitis	Lineage 2	2.2.1/Beijing/Clade A	Kaluga	-	2009	Poly-resistant	r	r	s	r	r	r	s	s	s			s
XTB0040	Tuberculous Spondylitis	Lineage 2	2.2.1/Beijing/Clade A	Samara Region	-	2012	MDR (pre-XDR)	r	r	r	r	s	r	s	s	s	s	r	r
XTB0041	Tuberculous Spondylitis	Lineage 4	4.3 (LAM)	Lenigrad Region	-	2008	Poly-resistant	r	r	s	s	r	s	s	r	s	S	s	s
XTB0042	Tuberculous Spondylitis	Lineage 4	4.8/T1	Vladimir Region	-	2012	MDR (pre-XDR)	r	r	r	s	r	s	s	s	s	r	s	r
XTB0043	Tuberculous Spondylitis	Lineage 4	4.1/T3	St. Petersburg	-	2008	Susceptible	s	s	s	s	s	s	s
XTB0044	Tuberculous Spondylitis	Lineage 2	2.2.1/Beijing (B0/W148)	North Osetia	-	2011	MDR (pre-XDR)	r	r	r	s	s	r	s	r	s	s	s	r
XTB0045	Tuberculous Spondylitis	Lineage 2	2.2.1/Beijing/Clade A	Lenigrad Region	-	2008	MDR (pre-XDR)	r	r	r	r	s	r	s	s	s	s		s
XTB0046	Tuberculous Spondylitis	Lineage 2	2.2.1/Beijing	St. Petersburg	-	2009	Susceptible	s	s	s	s	s	s	s
XTB0047	Tuberculous Spondylitis	Lineage 4	4.1/T1	Udmurtia	-	2008	Susceptible	s	s	s	s	s	s	s	s	s
XTB0048	Tuberculous Spondylitis	Lineage 2	2.2.1/Beijing/CAO	St. Petersburg	-	2007	Poly-resistant	r	r	s	r	s	s	s	s	s
XTB0049	Tuberculous Spondylitis	Lineage 2	2.2.1/Beijing (B0/W148)	St. Petersburg	-	2007	MDR	r	r	r	s	r	s	s	s	s
XTB0050	Tuberculous Spondylitis	Lineage 2	2.2.1/Beijing (B0/W148)	Samara	-	2007	MDR (pre-XDR)	r	r	r	s	s	r	s	s	s
XTB0051	Tuberculous Spondylitis	Lineage 2	2.2.1/Beijing	Kostroma	-	2009	Poly-resistant	r	r	s	s	s	s	s	s	s	s
XTB0052	Tuberculous Spondylitis	Lineage 2	2.2.1/Beijing	Lenigrad Region	+	2009	MDR	r	r	r	r	s	r	s	s	s	s	s
XTB0053	Tuberculous Spondylitis	Lineage 2	2.2.1/Beijing	St. Petersburg	-	2008	Susceptible	s	s	s	s	s	s	s
XTB0054	Tuberculous Spondylitis	Lineage 2	2.2.1/Beijing (B0/W148)	Khabarovsk	-	2007	MDR	r	r	r	s	r	s	s	r	s
XTB0055	Tuberculous Spondylitis	Lineage 4	4.1/T1	Pskov	-	2010	MDR	r	r	r	s	r	s	s	s	s
XTB0057	Tuberculous Spondylitis	Lineage 2	2.2.1/Beijing/Clade A	Samara Region	-	2013	MDR (pre-XDR)	r	r	r	s	r	s	r	s	s	s	s	r
XTB0058	Generalized tuberculosis.Tuberculous Spondylitis	Lineage 2	2.2.1/Beijing/Clade A	Moscow Region	-	2013	MDR (pre-XDR)	r	r	r	s	s	s	r	s	s	s	s
XTB0059	Generalized tuberculosis.Tuberculous Spondylitis	Lineage 2	2.2.1/Beijing/CAO	Kaliningrad Region	-	2013	MDR	r	r	r	r	r	s	s	s	s	s	s	s
XTB0061	Generalized tuberculosis.Tuberculous Spondylitis	Lineage 2	2.2.1/Beijing/CAO	Chelyabinsk Region	-	2013	MDR	r	r	r	s	s	s	s	s	s	s	s
XTB0062	Generalized tuberculosis.Tuberculous Spondylitis	Lineage 2	2.2.1/Beijing/CAO	Chelyabinsk Region	-	2013	MDR	r	r	r	s	s	s	s	s	s	s	s
XTB0063	Tuberculous Spondylitis	Lineage 2	2.2.1/Beijing (B0/W148)	North Osetia	-	2013	Poly-resistant	r	r	s	r	s	s	s	s	s	s	s
XTB0064	Tuberculous Spondylitis	Lineage 2	2.2.1/Beijing/CAO	Vologda Region	-	2013	Poly-resistant	s	r	s	s	s	s	s	s	s	r	r	s
XTB0065	Generalized tuberculosis.Tuberculous Spondylitis	Lineage 2	2.2.1/Beijing/Clade A	Lenigrad Region	-	2013	MDR (pre-XDR)	r	r	r	s	s	r	s	s	s	s	s	s
XTB0066	Tuberculous Spondylitis	Lineage 2	2.2.1/Beijing	St. Petersburg	-	2013	MDR	r	r	r	r	r	s	s	s	s	s	s	s
XTB0067	Tuberculous Spondylitis	Lineage 2	2.2.1/Beijing (B0/W148)	Lenigrad Region	+	2013	MDR	r	r	r	s	s	r	s	s	s	s	s	s
XTB0068	Tuberculous Spondylitis	Lineage 2	2.2.1/Beijing (B0/W148)	Altai Krai	-	2013	MDR (pre-XDR)	r	r	r	r	s	r	s	s	s	r	r
PTB0069	Pulmonary TB	Lineage 2	2.2.1/Beijing/Clade A	Chelyabinsk Region	-	2013	XDR	r	r	r	r	r	r	r	s	s		s	?
PTB0070	Pulmonary TB	Lineage 2	2.2.1/Beijing (B0/W148)	Samara Region	+	2013	MDR	r	r	r	r	s	r	s	s	s	s	r	s
XTB0072	Tuberculous Spondylitis	Lineage 2	2.2.1/Beijing/Clade A	Samara Region	-	2014	MDR	r	r	r	s	s	s	s	r	s	s	s
XTB0073	Generalized tuberculosis.Tuberculous Spondylitis	Lineage 2	2.2.1/Beijing (B0/W148)	Tatarstan	+	2014	MDR	r	r	r	s	s	s	s	s	s	s	s
XTB0074	Generalized tuberculosis.Tuberculous Spondylitis	Lineage 2	2.2.1/Beijing	St. Petersburg	+	2014	MDR (pre-XDR)	r	r	r	r	s	r	s	s	s	r	r	r
XTB0075	Generalized tuberculosis.Tuberculous Spondylitis	Lineage 2	2.2.1/Beijing	St. Petersburg	+	2014	Susceptible	s	s	s	s	s	s	s	s	s	s	s
XTB0076	Tuberculous Spondylitis	Lineage 4	4.8 (T)	Perm Krai	-	2014	Susceptible	s	s	s	s	s	s	s	s	s	s	s
XTB0077	Tuberculous Spondylitis	Lineage 2	2.2.1/Beijing (B0/W148)	Lenigrad Region	+	2014	XDR	r	r	r	s	r	r	r	r	s	r	r
XTB0078	Tuberculous Spondylitis	Lineage 2	2.2.1/Beijing (B0/W148)	Tver Region	+	2014	XDR	r	r	r	r	s	s	r	r	s	r	s
XTB0079	Tuberculous Spondylitis	Lineage 2	2.2.1/Beijing (B0/W148)	Kursk Region	-	2014	Poly-resistant	r	r	s	r	s	s	s	r	s	s	s
XTB0080	Generalized tuberculosis.Tuberculous Spondylitis	Lineage 2	2.2.1/Beijing (B0/W148)	Bryansk Region	-	2014	MDR	r	r	r	r	r	s	s	s	s	s	s	r
XTB0081	Generalized tuberculosis.Tuberculous Spondylitis	Lineage 4	4.8/T1	Lenigrad Region	-	2014	Susceptible	s	s	s	s	s	s	s	s	s	s	s
XTB0083	Tuberculous Spondylitis	Lineage 2	2.2.1/Beijing/Clade A	Altai Krai	-	2014	MDR	r	r	r	r	r	s	s	s	s	s	s
XTB0084	Tuberculous Spondylitis	Lineage 2	2.2.1/Beijing (B0/W148)	Altai Krai	+	2014	MDR (pre-XDR)	r	r	r	s	s	r	s	r	s	s	r
XTB0085	Generalized tuberculosis.Tuberculous Spondylitis	Lineage 2	2.2.1/Beijing/CAO	Lenigrad Region	-	2014	MDR	r	r	r	s	s	s	s	s	s	s	s
XTB0086	Generalized tuberculosis.Tuberculous Spondylitis	Lineage 2	2.2.1/Beijing	Buryatia	-	2014	Susceptible	s	s	s	s	s	s	s	s	s	s	s
XTB0087	Generalized tuberculosis.Tuberculous Spondylitis	Lineage 2	2.2.1/Beijing (B0/W148)	Irkutsk Region	+	2014	MDR	r	r	r	s	s	s	s	r	s	s	s
XTB0088	Tuberculous Spondylitis	Lineage 2	2.2.1/Beijing/Clade A	Samara Region	-	2014	MDR (pre-XDR)	r	r	r	s	s	s	r	s	s	s	s
XTB0089	Generalized tuberculosis.Tuberculous Spondylitis	Lineage 2	2.2.1/Beijing/Clade A	Lenigrad Region	+	2014	MDR (pre-XDR)	r	r	r	s	r	r	s	r	s	r	s
XTB0090	Generalized tuberculosis. Tuberculous Spondylitis.	Lineage 2	2.2.1/Beijing (B0/W148)	Komi	-	2014	MDR (pre-XDR)	r	r	r	s	s	s	r	s	s	s	s
XTB0092	Tuberculous Spondylitis	Lineage 2	2.2.1/Beijing (B0/W148)	Chelyabinsk Region	-	2014	MDR (pre-XDR)	r	r	r	r	s	r	r	s	s	s	s
XTB0093	Tuberculous Spondylitis	Lineage 2	2.2.1/Beijing/Clade A	Arkhangelsk Region	+	2014	Mono-resistant	r	s	s	s	s	s	s	s	s	s	s
XTB0094	Tuberculous Spondylitis	Lineage 2	2.2.1/Beijing/Clade A	Moscow Region	+	2014	XDR	r	r	r	r	r	r	r	s	s	s	s
XTB0095	Generalized tuberculosis.Tuberculous Spondylitis	Lineage 2	2.2.1/Beijing/CAO	Buryatia	+	2014	MDR	r	r	r	s	s	s	s	s	s	s	s
PTB0096	Pulmonary TB	Lineage 2	2.2.1/Beijing/CAO	Astrakhan Region	-	2014	XDR	r	r	r	r	r	r	r	s	s	r	r	s
PTB0097	Pulmonary TB	Lineage 2	2.2.1/Beijing (B0/W148)	Volgograd	-	2014	XDR	r	r	r	s	r	s	r	s	r	r	r	r
XTB0098	Tuberculous Spondylitis	Lineage 2	2.2.1/Beijing	Zabaykalsky Krai	-	2014	Susceptible	s	s	s	s	s	s	s	s	s	s	s	s
PTB0099	Pulmonary TB	Lineage 2	2.2.1/Beijing (B0/W148)	Kalmykia	-	2014	XDR	r	r	r	s	s	s	r	s	s	r	s
PTB0100	Pulmonary TB	Lineage 2	2.2.1/Beijing	Karelia	-	2014	XDR	r	r	r	r	r	s	r	s	r	r	s	r
PTB0101	Pulmonary TB	Lineage 2	2.2.1/Beijing (B0/W148)	Kabardino-Balkaria	-	2014	MDR/XDR	r	r	r	r	s	s/r	r	r	s	s	s	r
PTB0102	Pulmonary TB	Lineage 2	2.2.1/Beijing (B0/W148)	Kabardino-Balkaria	-	2014	XDR	r	r	r	r	r	r	r	s	s	r	r	r
PTB0103	Pulmonary TB	Lineage 2	2.2.1/Beijing	Kabardino-Balkaria	-	2014	MDR	r	r	r	s	r	s	s	s	s	s	s	r
PTB0105	Pulmonary TB	Lineage 2	2.2.1/Beijing (B0/W148)	Kabardino-Balkaria	-	2014	MDR (pre-XDR)	r	r	r	r	r	s	r	r	s	s	s	r
PTB0106	Pulmonary TB	Lineage 4	4.3/LAM	Crimea	-	2014	XDR	r	r	r	r	r	r	r	s	s	s	r	r
PTB0107	Pulmonary TB	Lineage 2	2.2.1/Beijing (B0/W148)	Crimea	-	2014	XDR	r	r	r	s	r	r	r	r	r	r	r	r
PTB0108	Pulmonary TB	Lineage 2	2.2.1/Beijing (B0/W148)	Orenburg Region	-	2014	MDR (pre-XDR)	r	r	r	r	r	s	r	s	s	s	s
PTB0109	Pulmonary TB	Lineage 2	2.2.1/Beijing	Orenburg Region	-	2014	XDR	r	r	r	s	r	r	r	r	r	r	r
PTB0110	Pulmonary TB	Lineage 2	2.2.1/Beijing (B0/W148)	Orenburg Region	-	2014	XDR	r	r	r	r	r	s	r	r	s	r	s	r
PTB0111	Pulmonary TB	Lineage 2	2.2.1/Beijing/Clade A	Orenburg Region	-	2014	XDR	r	r	r	r	r	s	r	r	s	r	s	r
PTB0112	Pulmonary TB	Lineage 2	2.2.1/Beijing (B0/W148)	Komi	-	2015	XDR	r	r	r	s	r	r	r	r	r	s	s	s
XTB0113	Tuberculous Spondylitis	Lineage 2	2.2.1/Beijing/Clade A	Orenburg Region	-	2014	MDR (pre-XDR)	r	r	r	r	r	s	r	r	s	s	s	r
PTB0114	Pulmonary TB	Lineage 2	2.2.1/Beijing (B0/W148)	Nizhny Tagil	-	2014	MDR	r	r	r	r
PTB0116	Pulmonary TB	Lineage 4	4.3/LAM	Nizhny Tagil	-	2014	Susceptible	s	s	s	s
PTB0117	Pulmonary TB	Lineage 2	2.2.1/Beijing	Nizhny Tagil	-	2014	Susceptible	s	s	s	s
PTB0118	Pulmonary TB	Lineage 4	4.3/LAM	Nizhny Tagil	-	2014	MDR	r	r	r	s
XTB0119	Tuberculosis of the intrathoracic lymph nodes	Lineage 2	2.2.1/Beijing (B0/W148)	Nizhny Tagil	+	2014	MDR	r	r	r	r	s	s	s	s	s	s	s	s
PTB0120	Pulmonary TB	Lineage 4	4.2/H3/Ural	Nizhny Tagil	-	2014	Poly-resistant	r	r	s	s
PTB0121	Pulmonary TB	Lineage 2	2.2.1/Beijing	Nizhny Tagil	-	2014	Poly-resistant	r	r	s	r
PTB0122	Pulmonary TB	Lineage 2	2.2.1/Beijing (B0/W148)	Nizhny Tagil	-	2014	MDR	r	r	r	r
PTB0123	Pulmonary TB	Lineage 2	2.2.1/Beijing (B0/W148)	Nizhny Tagil	-	2014	MDR	r	r	r	r
PTB0124	Pulmonary TB	Lineage 4	4.1/T1	Novosibirsk	-	2014	Susceptible	s	s	s	s
PTB0125	Pulmonary TB	Lineage 4	4.3/LAM	Novosibirsk	-	2014	Mono-resistant	s	r	s	s
PTB0126	Pulmonary TB	Lineage 2	2.2.1/Beijing (B0/W148)	Novosibirsk	-	2014	MDR	r	r	r	s
PTB0128	Pulmonary TB	Lineage 4	4.1/H1	Novosibirsk	-	2014	Susceptible	s	s	s	s
PTB0129	Pulmonary TB	Lineage 4	4.2/H3/Ural	Novosibirsk	-	2014	MDR	s	r	r	s
PTB0130	Pulmonary TB	Lineage 2	2.2.1/Beijing	Novosibirsk	-	2014	Susceptible	s	s	s	s
PTB0131	Pulmonary TB	Lineage 2	2.2.1/Beijing	Novosibirsk	-	2014	MDR	r	r	r	r
PTB0132	Pulmonary TB	Lineage 2	2.2.1/Beijing (B0/W148)	Novosibirsk	-	2014	MDR	r	r	r	r
PTB0133	Pulmonary TB	Lineage 2	2.2.1/Beijing (B0/W148)	Novosibirsk	-	2014	MDR	r	r	r	r	s	s	s	s	s	s	s	s
PTB0134	Pulmonary TB	Lineage 2	2.2.1/Beijing	Karelia	-	2014	XDR	r	r	r	r	r	r	r	s	r	s	r	s
PTB0135	Pulmonary TB	Lineage 4	4.2/H3/Ural	Karelia	-	2014	MDR	r	r	r	r	s	s	s	s	s	s	s	s
PTB0136	Pulmonary TB	Lineage 2	2.2.1/Beijing	Karelia	-	2014	MDR	r	r	r	r	s	s	s	s	s	s	s	s
PTB0137	Pulmonary TB	Lineage 4	4.3/LAM	Karelia	-	2014	XDR	r	r	r	s	s	r	r	s	s	s	s	s
PTB0138	Pulmonary TB	Lineage 4	4.3/LAM	Karelia	-	2014	Susceptible	s	s	s	s	s	s	s	s	s	s	s	s
PTB0139	Pulmonary TB	Lineage 4	4.1/Unknown	Karelia	-	2014	MDR	r	r	r	s	s	s	s	s	s	s	s	s
PTB0140	Pulmonary TB	Lineage 4	4.3/LAM	Karelia	-	2014	MDR (pre-XDR)	r	r	r	r	s	r	s	s	s	s	s	s
PTB0141	Pulmonary TB	Lineage 2	2.2.1/Beijing/CAO	Karelia	-	2014	MDR (pre-XDR)	r	r	r	s	s	r	s	s	r	s	r	s
PTB0142	Pulmonary TB	Lineage 2	2.2.1/Beijing (B0/W148)	Karelia	-	2014	MDR (pre-XDR)	r	r	r	r	s	r	s	s	s	s	s	s
PTB0143	Pulmonary TB	Lineage 2	2.2.1/Beijing (B0/W148)	Karelia	-	2014	MDR (pre-XDR)	r	r	r	r	s	s	r	s	s	s	s	s
PTB0144	Pulmonary TB	Lineage 2	2.2.1/Beijing/CAO	Ingushetia	-	2014	MDR (pre-XDR)	r	r	r	r	s	r	s	s	s	r	r	s
PTB0145	Pulmonary TB	Lineage 2	2.2.1/Beijing (B0/W148)	Kabardino-Balkaria	-	2014	MDR (pre-XDR)	r	r	r	r	r	r	s	s	s	s	s	r
PTB0146	Pulmonary TB	Lineage 2	2.2.1/Beijing (B0/W148)	Kabardino-Balkaria	-	2014	XDR	r	r	r	r	s	r	r	r	s	r	r	r
PTB0147	Pulmonary TB	Lineage 2	2.2.1/Beijing	Kabardino-Balkaria	-	2014	MDR	r	r	r	r	s	s	s	s	s	s	s	r
PTB0148	Pulmonary TB	Lineage 2	2.2.1/Beijing (B0/W148)	Kabardino-Balkaria	-	2014	MDR (pre-XDR)	r	r	r	r	s	s	r	r	s	s	s	r
PTB0149	Pulmonary TB	Lineage 2	2.2.1/Beijing/Clade A	Kaluga	-	2014	XDR	r	r	r	r	r	r	r	s	s	s	r	r
PTB0150	Pulmonary TB	Lineage 2	2.2.1/Beijing	Orenburg Region	-	2014	XDR	r	r	r	r	r	s	r	r	s	r	s	r
PTB0151	Pulmonary TB	Lineage 2	2.2.1/Beijing	Kaluga	-	2014	MDR (pre-XDR)	r	r	r	r	s	s	r	s	s	s	s	r
PTB0152	Pulmonary TB	Lineage 2	2.2.1/Beijing	Dagestan	-	2014	MDR (pre-XDR)	s	r	r	s	s	s	r	s	s	s	s	r
PTB0153	Pulmonary TB	Lineage 2	2.2.1/Beijing (B0/W148)	Kabardino-Balkaria	-	2014	XDR	r	r	r	r	r	r	r	s	s	r	r	r
PTB0154	Pulmonary TB	Lineage 2	2.2.1/Beijing (B0/W148)	Dagestan	-	2014	XDR	r	r	r	r	r	r	r	r	s	r	r	r
PTB0155	Pulmonary TB	Lineage 2	2.2.1/Beijing	Adygea	-	2014	XDR	r	r	r	r	s	r	r	r	r	r	r	r
XTB0157	Tuberculous Spondylitis	Lineage 2	2.2.1/Beijing/CAO	Dagestan	-	2014	MDR (pre-XDR)	r	r	r	s	s	r	s	s	s	r	r	r
PTB0158	Pulmonary TB	Lineage 4	4.4/S	North Osetia	-	2014	XDR	r	r	s	s	s	s	r	s	s	s	r	s
PTB0159	Pulmonary TB	Lineage 4	4.1/T1	North Osetia	-	2014	XDR	r	r	r	r	s	r	r	s	s	r	r	r
		SM	Streptomycin
		INH	Isoniazid
		RIF	Rifampicin
		ETH	Ethionamide
		ETM	Ethambutol
		KM	Kanamycin
		OFL	Ofloxacin
		PAS	Para-Aminosalicylic Acid
		CS	Cycloserine
		CM	Capreomycin
		AM	Amikacin
		PZA	Pyrazinamide
		s	susceptible
		r	resistant
		na	data not available
