# Supplementary material for: Genomic Variations in Drug Resistant Mycobacterium tuberculosis Strains Collected from Patients with Different Localization of Infection
Source: Antibiotics (Basel). 2020 Dec 31;10(1):27. doi: 10.3390/antibiotics10010027 (PMC7824472; doi:10.3390/antibiotics10010027)
Supplement: Supplementary file 1 [file antibiotics-10-00027-s001.zip › Supplementary/Supplementary_table_3.xlsx]

## Sheet: ST3
SUPPLEMENTARY TABLE 3 (ST3)
Counts of Drug resistance mutations discovered among M. tuberculosis isolates with different susceptibility
DRUG	GENE	VARIATION	Phenotype			TOTAL
			unknown	resistant	susceptible
EMB	embB	A4247399C (N296H)	0	3	4	7
		A4247429C (M306L)	0	1	0	1
		A4247429G (M306V)	0	20	9	29
		A4247574C (D354A)	0	4	4	8
		A4247574C (D354A) ;A4247429G (M306V)	0	1	0	1
		A4247709C (N399T)	0	1	0	1
		A4248003G (Q497R)	0	8	1	9
		C4247419A (Y302Stop); A4247399C (N296H); G4247431A (M306I)	0	1	0	1
		C4247717G (L402V)	0	0	1	1
		C4247872T (A453A) ;A4248003G (Q497R)	0	3	0	3
		C4248002A (Q497K)	0	0	1	1
		G4247296A (S261S)	0	1	0	1
		G4247431A (M306I)	0	4	3	7
		G4247431C (M306I)	0	1	0	1
		G4247553T (S347I)	0	1	0	1
		G4247729A (G406S)	0	2	0	2
		G4247730A (G406D)	0	3	0	3
		G4247730A (G406D) ;C4248441T (T643I)	0	1	0	1
		G4247730C (G406A)	0	6	1	7
		G4247730C (G406A) ;A4247429C (M306L)	0	0	1	1
		G4249354C (R947R)	0	0	1	1
		T4246734G (L74R)	0	1	0	1
		T4247513C (Y334H)	0	1	0	1
		T4248036G (V508G)	0	0	1	1
	embA promoter	C4243217A (embA -16)	0	2	1	3
		C4243217G (embA -16)	0	1	0	1
		C4243217T (embA -16)	0	3	2	5
		C4243221T (embA -12)	0	5	4	9
		C4243222T (embA -11)	0	2	0	2
		C4243225T (embA -8)	0	1	0	1
		G4243157C (embA - 76)	0	0	1	1
		G4243157C (embA -76)	0	0	1	1
AM	rrs	C1473081A (C1235A)	1	0	0	1
		T1473336C (T1490C)	0	0	1	1
KM	whib7	A3568450C (V77G)	1	0	0	1
		A3568736C (whib7 -58); C3568477T (G68D)	0	0	1	1
		C3568734A (whib7 -56); T3568570C (E37G)	0	0	1	1
		C3568734T (whib7 -56)	0	1	1	2
		T3568840C (whib7 -162)	0	1	0	1
	rrs	C1473081A (C1235A)	1	0	0	1
		T1473336C (T1490C)	0	0	1	1
	eis promoter	C2715342T (eis -10)	1	8	7	16
		G2715344A (eis -12)	0	3	3	6
		G2715346A (eis -14)	0	7	2	9
		G2715347C (eis -15)	0	0	1	1
CM	rrs	C1473081A (C1235A)	1	0	0	1
		T1473336C (T1490C)	0	0	1	1
SM	rrs	A1472359C (A513C)	0	7	0	7
		C1472362T (C516T)	0	16	0	16
		C1472818T (C972T)	0	1	0	1
		T1473336C (T1490C)	0	1	0	1
	gidB	C4408102T (G34E)	0	1	0	1
		G4408061A (H48Y)	0	1	0	1
	rpsL	A781687G (K43R)	0	79	1	80
		A781822G (K88R)	0	7	1	8
		A781822T (K88M)	0	1	0	1
OFL	gyrA	A7582C (D94A)	0	6	0	6
		A7582G (D94G)	1	19	1	21
		C7570T (A90V)	2	1	2	5
		G7581A (D94N)	0	4	0	4
		G7581T ;A7582G (D94C)	0	1	0	1
		G7581T (D94Y)	0	2	0	2
		T7572C (S91P)	0	4	0	4
	gyrB	A6737G (T500A)	0	1	0	1
		G6749A (A504T)	0	1	0	1
		T5798C (F187L)	1	0	0	1
		T6726G (V496G)	0	1	0	1
RIF	rpoB	A761110T (D435V)	0	1	0	1
		A761110T (D435V) ;C762039T (H745Y)	0	1	0	1
		A761140G (H445R)	0	1	0	1
		A761140T (H445L)	0	2	1	3
		C761100A (Q432K)	0	1	0	1
		C761139G (H445D)	0	2	0	2
		C761155T (S450L)	0	86	0	86
		C761155T (S450L) ;C762285T (R827C)	0	1	0	1
		G761109T (D435Y)	0	1	1	2
		T761095C (L430P) ;A761110G (D435G)	0	2	0	2
		T761161C (L452P)	0	2	1	3
IHN	Rv1483 (-15)	C1673425T	0	15	1	16
	Rv1483 (-34)	C1673406T	0	2	0	2
	katG	C2155168G (S315T)	0	116	0	116
ETH	Rv1483 (-15)	C1673425T	4	7	5	16
	Rv1483 (-34)	C1673406T	0	2	0	2
	inhA	G1674320C (G40A)	0	1	0	1
		T1674481G (S94A)	0	0	2	2
		T1674782C (I194T)	0	1	1	2
		T1674263C (I21T)	0	0	1	1
	ethA	A4326761C (V238G)	0	1	0	1
		G4327420C (S18R)	0	1	0	1
		G4326855C (R207G)	0	1	1	2
		G4326341A (P378L)	0	2	0	2
		A4327448G (I9T)	0	1	0	1
		A4327065G (C137R)	0	2	1	3
	ethA/ethR promoter	A4327480G	0	3	6	9
	ethR	G4327756A (A70T)	0	1	0	1
PZA	rpsA	A1833909C (D123A)	0	1	0	1
		C1834776T (A412V)	0	3	0	3
	pncA	A2288766C (L159R)	0	1	0	1
		A2288826C (V139G)	2	0	0	2
		A2288826G (V139A)	2	0	0	2
		A2288830G (C138R)	0	1	0	1
		A2288853T (V130E)	0	2	0	2
		A2288883G (L120P)	1	0	0	1
		A2288961C (F94C)	0	0	1	1
		A2289028G (C72R)	1	1	0	2
		A2289046G (S66P)	0	1	0	1
		A2289070C (F58V)	0	0	1	1
		A2289108T (V45E)	0	1	0	1
		A2289111C (V44G)	0	1	0	1
		A2289138G (L35P)	1	0	1	2
		A2289150C (I31S)	2	0	1	3
		A2289162G (L27P)	0	1	0	1
		A2289190G (S18P)	0	1	0	1
		A2289216G (V9A)	0	0	1	1
		A2289222C (V7G)	1	0	0	1
		A2289222G (V7A)	1	0	0	1
		A2289225G (I6T)	1	0	0	1
		A2289240G (M1T)	2	0	0	2
		C2288842T (A134T) ;T2288782C (R154G)	0	1	0	1
		C2288920G (G108R)	0	0	1	1
		C2288928A (G105V)	1	0	0	1
		C2288928T (G105D)	1	0	0	1
		C2288953T (G97S)	1	1	0	2
		C2289039A (W68L)	0	1	0	1
		C2289171T (G24D)	0	1	0	1
		C2289192T (G17D)	1	0	0	1
		C2289237G (R2P)	0	1	0	1
		G2288878A (Q122Stop)	0	1	0	1
		G2288933C (Y103Stop)	0	2	0	2
		G2289068C (F58L)	0	1	0	1
		G2289073T (H57N)	1	0	0	1
		G2289081T (P54Q)	0	0	1	1
		G2289091C (H51D)	1	0	0	1
		G2289176A (T22T) ;C2289174T (G23D) ;A2289138C (L35R)	0	0	1	1
		G2289214A (Q10Stop)	0	1	0	1
		G2289234T (A3E)	0	1	0	1
		T2288719C (M175V)	1	0	0	1
		T2288764C (T160A)	1	0	0	1
		T2288839G (T135P)	0	1	0	1
		T2288956G (K96Q)	0	1	0	1
		T2289016G (T76P)	0	1	0	1
		T2289030C (H71R)	0	2	0	2
		T2289096C (D49G)	0	0	1	1
		T2289100A (K48Stop)	0	1	0	1
		T2289213G (Q10P)	1	0	0	1
		T2289226G (I6L)	1	1	0	2
		T2288681C (S187P)	0	1	0	1
