# Supplementary material for: Genomic Variations in Drug Resistant Mycobacterium tuberculosis Strains Collected from Patients with Different Localization of Infection
Source: Antibiotics (Basel). 2020 Dec 31;10(1):27. doi: 10.3390/antibiotics10010027 (PMC7824472; doi:10.3390/antibiotics10010027)
Supplement: Supplementary file 1 [file antibiotics-10-00027-s001.zip › Supplementary/Supplementary_table_2.xlsx]

## Sheet: ST2
SUPPLEMENTARY TABLE 2 (ST2)																								Mutations associated with M. tuberculosis drug resistance based on previously published data
MUTATIONS ASSOCIATED WITH DRUG RESISTANCE DETECTED IN INDIVIDUAL M. TUBERCULOSIS GENOMES
Sample ID	PAS	PAS	EMB	EMB			KM	CM	AM	KM, CM, AM				SM	SM			OFL	OFL		RIF	RIF	INH	INH		CS	CS		ETH	ETH	PZA	PZA
		Rv2764c		Rv3795	Rv3794	Rv3793				Rv3197A	Rvnr01	Rv2416c	Rvnr01		Rvnr01	Rv3919c	Rv0682		Rv0006	Rv0005		Rv0667		Rv1483 promoter	Rv1908c		Rv3423c	Rv2981c		Rv1483 promoter		Rv1630	Rv2043c
		thyA		embB	embA promoter	embC				whiB7	rrs	eis promoter	rrs		rrs	gid	rpsL		gyrA	gyrB		rpoB		fabG-inhA promoter	katG		alr	ddlA		fabG-inhA promoter		rpsA	pncA
PTB0001	na		r				s	s	s					r			A781687G (K43R)	na			s		s	C1673425T (Rv1483 -15)		s			na	C1673425T (Rv1483 -15)	na				SM	Streptomycin
XTB0002	s		r	A4247429G (M306V)			s	s	s					r			A781822G (K88R)	s			r	C761155T (S450L)	r		C2155168G (S315T)	s			r		r		G2288933C (Y103Stop)		INH	Isoniazid
PTB0003	s		r	A4247709C (N399T)	C4243225T (embA -8)		s	s	s					r			A781822G (K88R)	r	A7582G (D94G)		r	C761155T (S450L)	r		C2155168G (S315T)	s	G3841356A (S22L)		r		r		A2288766C (L159R)		RIF	Rifampicin
XTB0004	s		r	G4247730A (G406D); C4248441T (T643I)			s	r	r					r			A781687G (K43R)	r	G7581A (D94N)		r	C761155T (S450L)	r		C2155168G (S315T)	s			s		r		T2288839G (T135P)
XTB0006	s		r	A4247429G (M306V)			r	r	r					r			A781687G (K43R)	s			r	C761155T (S450L); C762285T (R827C)	r		C2155168G (S315T)	s			r		r		T2289100A (K48Stop)
XTB0008	s		r	A4247574C (D354A); A4247429G (M306V)			r	s	s				C1472362T (C516T)	r	C1472362T (C516T)			s			r	C761155T (S450L)	r		C2155168G (S315T)	s			s		r		G2289234T (A3E)
XTB0009	s		r	A4247574C (D354A)			r	r	r					r			A781687G (K43R)	r		G6749A (A504T)	r	C761155T (S450L)	r		C2155168G (S315T)	s			s		r
XTB0010	na		r				na	s	s					s				s			s		s			na			r		r
XTB0011	s		r	G4247296A (S261S)		G4242803C (V981L)	s	s	r					r			A781687G (K43R)	s			r		r		C2155168G (S315T)	s			r		r
XTB0012	s		r				s	s	s					r			A781687G (K43R)	s			r	C761155T (S450L)	r		C2155168G (S315T)	s			s		na
PTB0013	s		r	A4247399C (N296H)	C4243221T (embA -12)		r	s	s			C2715342T (eis -10)		r			A781687G (K43R)	s			r	C761155T (S450L)	r		C2155168G (S315T)	s		G3337615T (P101P)	s		r
PTB0014	s		r		C4243217A (embA -16)		r	r	r					r			A781687G (K43R)	s			r	C761155T (S450L)	r		C2155168G (S315T)	s			r		s
PTB0016	na		r				na	s	s					r				s			r		r			na			r		r
PTB0017	r		r		C4243217A (embA -16)		r	r	r					r			A781687G (K43R)	s			r	C761155T (S450L)	r		C2155168G (S315T)	s			r		r
PTB0018	s		r	G4247431A (M306I)	C4243217T (embA -16)		s	s	s					r			A781687G (K43R)	s			r	C761155T (S450L)	r		C2155168G (S315T)	s			s		r		A2288853T (V130E)
PTB0019	s		r	A4247429G (M306V)			r	s	s			C2715342T (eis -10)		r			A781687G (K43R)	r			r	C761155T (S450L)	r		C2155168G (S315T)	s			r		r		G2288933C (Y103Stop)
PTB0020	s		r	A4247429G (M306V)			r	r	r					r			A781822G (K88R)	s			s	T761161C (L452P)	r	C1673425T (Rv1483 -15)	C2155168G (S315T)	s			s	C1673425T (Rv1483 -15)	na
PTB0021	s		r	G4247730A (G406D)			r	na	na			G2715346A (eis -14)	C1472362T (C516T)	r	C1472362T (C516T)			s			s	G761109T (D435Y)	r		C2155168G (S315T)	s			r		s		A2289070C (F58V)
PTB0022	s		r	A4247574C (D354A)		G4242951C (G1030A)	r	s	r				C1472362T (C516T)	r	C1472362T (C516T)			s			r	C761155T (S450L)	r		C2155168G (S315T)	s			s		r		T2289226G (I6L)
PTB0023	s		r	A4247574C (D354A)			r	s	na				C1472362T (C516T)	r	C1472362T (C516T)			s			r	C761155T (S450L)	r		C2155168G (S315T)	s			s		s
XTB0024	s		r				s	na	na					r			A781687G (K43R)	s			s		r		C2155168G (S315T)	s			s		na
XTB0025	s		r	A4247429G (M306V)			r	s	s			C2715342T (eis -10)		r			A781687G (K43R)	s			r	C761155T (S450L)	r		C2155168G (S315T)	s			s		na		A2288883G (L120P); T2288820G (Q141P)
XTB0027	s		r		C4243217G (embA -16)		s	s	s					r			A781687G (K43R)	s			r	C761155T (S450L)	r		C2155168G (S315T)	s			r		s
PTB0028	s		r	A4247429G (M306V)			s	s	s					r			A781687G (K43R)	s			s		r		C2155168G (S315T)	s			s		na
PTB0029	s		r	A4247429G (M306V)			s	s	s			C2715342T (eis -10)		r			A781687G (K43R)	s			r	C761155T (S450L)	r		C2155168G (S315T)	s			r		s
PTB0031	s		r	G4247730C (G406A)			r	r	r					r			A781687G (K43R)	s			r	C761155T (S450L)	r		C2155168G (S315T)	s			s		na		A2289150C (I31S)
XTB0032	s		r	A4247429G (M306V)			r	na	s			G2715346A (eis -14)	C1472362T (C516T)	r	C1472362T (C516T)			r	A7582G (D94G)		r	C761155T (S450L)	r		C2155168G (S315T)	s			r		na		G2289073T (H57N)
XTB0033	s		r	G4247730C (G406A)	C4243221T (embA -12)		r	s	r			C2715342T (eis -10)		r			A781687G (K43R)	s	A7582G (D94G)		r	C761155T (S450L)	r		C2155168G (S315T)	s			s		s		G2289081T (P54Q)
XTB0034	s		r	C4247872T (A453A); A4248003G (Q497R)			r	r	r			G2715346A (eis -14)		r			A781687G (K43R)	s			r	C761155T (S450L)	r		C2155168G (S315T)	s			s		r	C1834776T (A412V)	C2289171T (G24D)	1
XTB0035	r		r	G4247730C (G406A)	C4243221T (embA -12)		s	r	s		T1473336C (T1490C)			r			A781687G (K43R)	r	G7581T (D94Y)		r	C761155T (S450L)	r		C2155168G (S315T)	s			s		na
XTB0036	r		r	G4247431C (M306I)			s	s	s					r			A781687G (K43R)	s			s		r		C2155168G (S315T)	s			s		na
XTB0037	s		r	A4248003G (Q497R)			s	s	s			G2715347C (eis -15)		r			A781687G (K43R)	s			r	C761155T (S450L)	r		C2155168G (S315T)	s			r		r		A2288830G (C138R)
XTB0038	s		r	A4247429G (M306V)			s	s	s			G2715346A (eis -14)	C1472362T (C516T)	r	C1472362T (C516T)			s			r	C761155T (S450L)	r		C2155168G (S315T)	s			r		na		G2289091C (H51D)
XTB0039	s		r	A4247429G (M306V)			r	s	s			C2715342T (eis -10)		r			A781687G (K43R)	r	A7582C (D94A)		r	C761155T (S450L)	r		C2155168G (S315T)	s			s		na		C2288953T (G97S)
XTB0040	s		r	A4247574C (D354A)			r	s	s				C1472362T (C516T)	r	C1472362T (C516T)			r	A7582G (D94G)		r	C761155T (S450L)	r		C2155168G (S315T)	s			r		na		A2288826C (V139G)
XTB0041	s		r	A4247429G (M306V)			r	r	r					r			A781687G (K43R)	r	A7582G (D94G)		r	C761155T (S450L)	r		C2155168G (S315T)	s			r		s		G2289176A (T22T); C2289174T (G23D); A2289138C (L35R)
XTB0042	s		r	A4247429G (M306V)			s	r	s			C2715342T (eis -10)		r			A781687G (K43R)	r	A7582G (D94G)		r	C761155T (S450L)	r		C2155168G (S315T)	r			r		r		T2288681C (S187P)
XTB0043	r		r	A4248003G (Q497R)			r	s	s	C3568734T (whib7 -56)				r			A781687G (K43R)	r	A7582G (D94G)		r	T761161C (L452P)	r		C2155168G (S315T)	s			s		r		T2289030C (H71R)
XTB0044	s		r	A4247399C (N296H)			r	r	r			G2715346A (eis -14)		r			A781687G (K43R)	r	A7582C (D94A)		r	C761155T (S450L)	r		C2155168G (S315T)	s			r		r		C2289039A (W68L)
XTB0045	r		r	A4248003G (Q497R)			s	s	s	C3568734T (whib7 -56)				r			A781687G (K43R)	r	A7582G (D94G)		r	T761161C (L452P)	r		C2155168G (S315T)	s			r		r		T2289030C (H71R)
XTB0046	s		r	G4247431A (M306I)			r	s	r				A1472359C (A513C)	r	A1472359C (A513C)			r	A7582G (D94G)		r	C761155T (S450L)	r	C1673425T (Rv1483 -15)	C2155168G (S315T)	s			r	C1673425T (Rv1483 -15)	r		A2289108T (V45E)
XTB0047	s		r	A4247399C (N296H)			s	s	s					r			A781687G (K43R)	r	A7582G (D94G)		r	C761155T (S450L)	r	C1673406T (Rv1483 -34)	C2155168G (S315T)	s			r	C1673406T (Rv1483 -34)	na		C2288928T (G105D)
XTB0048	r		r	A4248003G (Q497R)			s	r	s					r			A781687G (K43R)	r	G7581A (D94N)		r	C761155T (S450L)	r		C2155168G (S315T)	s			r		r		A2288853T (V130E)
XTB0049	r	T3074329G (K48T)	r	G4247729A (G406S)			s	r	s			G2715346A (eis -14)	C1472362T (C516T)	r	C1472362T (C516T)			r	A7582G (D94G)		r	C761155T (S450L)	r		C2155168G (S315T)	s			r		r		A2289190G (S18P)
XTB0050	r		r	G4247553T (S347I)			s	s	s				C1472362T (C516T)	r	C1472362T (C516T)		A781687G (K43R)	r	A7582C (D94A)		r	T761095C (L430P); A761110G (D435G)	r	C1673425T (Rv1483 -15)	C2155168G (S315T)	s			r	C1673425T (Rv1483 -15)	r
XTB0051	na		r	A4248003G (Q497R)			na	na	na					r			A781687G (K43R)	na			r	C761155T (S450L)	r		C2155168G (S315T)	na			na		na		A2289225G (I6T)
XTB0052	s		r	A4247429G (M306V)			s	s	s			C2715342T (eis -10)		r			A781687G (K43R)	s			r	C761155T (S450L)	r		C2155168G (S315T)	s			s		s		A2289216G (V9A)
XTB0053	na		r	A4247429G (M306V)			na	na	na					r			A781822G (K88R)	na			s	A761140T (H445L)	r	C1673425T (Rv1483 -15)	C2155168G (S315T)	na			na	C1673425T (Rv1483 -15)	na		T2288764C (T160A)
XTB0054	na		r	C4247419A (Y302Stop); A4247399C (N296H); G4247431A (M306I)			na	na	na					r			A781687G (K43R)	na	A7582G (D94G)		r	C761155T (S450L)	r		C2155168G (S315T)	na			na		na
XTB0055	na		r	G4247730C (G406A)			na	na	na					r			A781687G (K43R)	na	C7570T (A90V)		r	C761155T (S450L)	r		C2155168G (S315T)	na			na		na
XTB0057	na		r	A4248003G (Q497R)			na	na	na					r			A781687G (K43R)	na	C7570T (A90V)		r	A761140T (H445L)	r	C1673425T (Rv1483 -15)	C2155168G (S315T)	na			na	C1673425T (Rv1483 -15)	na		A2289138G (L35P)
XTB0058	na		r	G4247730C (G406A)			na	na	na			C2715342T (eis -10)		r			A781687G (K43R)	na			r	C761155T (S450L)	r		C2155168G (S315T)	na			na		na		A2289240G (M1T)
XTB0059	s		r	G4247730C (G406A)			s	s	s					r			A781687G (K43R)	s	C7570T (A90V)		r	C761155T (S450L)	r		C2155168G (S315T)	s			s		s		A2289150C (I31S)
XTB0061	s		r	T4247513C (Y334H)	C4243221T (embA -12)		r	s	r					r			A781822G (K88R)	r	A7582G (D94G)		r	C761155T (S450L)	r	C1673425T (Rv1483 -15)	C2155168G (S315T)	r			r	C1673425T (Rv1483 -15)	s
XTB0062	s	T3073703A (I257F)	r	T4246734G (L74R)			s	s	s					r			A781687G (K43R)	s			r		r		C2155168G (S315T)	s			s		s
XTB0063	s		r	A4247429G (M306V)		T4240119C (V86A)	s	s	s	C3568734A (whib7 -56); T3568570C (E37G)				r			A781687G (K43R)	s			r	C761155T (S450L)	r		C2155168G (S315T)	s			s		s		A2288961C (F94C)
XTB0064	s		r	A4248003G (Q497R)	C4243221T (embA -12)		r	s	s			G2715344A (eis -12)	A1472359C (A513C)	r	A1472359C (A513C)			s			r	C761139G (H445D)	r	C1673425T (Rv1483 -15)	C2155168G (S315T)	s	A3841083C (L113R)		s	C1673425T (Rv1483 -15)	s		T2289096C (D49G)
XTB0065	s		r	G4247431A (M306I)			r	s	s			C2715342T (eis -10)		r			A781687G (K43R)	s			r		r		C2155168G (S315T)	s			s		s
XTB0066	s		r	A4247429C (M306L)			s	s	s			G2715344A (eis -12)		r			A781687G (K43R)	r	A7582G (D94G)		r	C761155T (S450L)	r		C2155168G (S315T)	s			s		s
XTB0067	s		r	A4247429G (M306V)			r	r	r					r			A781687G (K43R)	s			r	C761100A (Q432K)	r		C2155168G (S315T)	s			s		s
XTB0068	s		r	A4248003G (Q497R)		G4242653A (A931T)	r	s	s					r			A781687G (K43R)	s			r	C761155T (S450L)	r		C2155168G (S315T)	s	T3840952C (K157E)		r		r
PTB0069	r		r	G4247431A (M306I)			r	r	r			G2715344A (eis -12)		r			A781687G (K43R)	r	G7581T (D94Y)		r	C761155T (S450L)	r		C2155168G (S315T)	s			s		r		G2289214A (Q10Stop)
PTB0070	s		r	G4247729A (G406S)	C4243217T (embA -16)		s	s	s			C2715342T (eis -10)		r			A781687G (K43R)	s			r	C761155T (S450L)	r		C2155168G (S315T)	s			s		r		T2289016G (T76P)
XTB0072	r		r	A4247429G (M306V)	C4243222T (embA -11)		s	s	s					r			A781687G (K43R)	r	A7582C (D94A)		r	C761155T (S450L)	r		C2155168G (S315T)	s			s		r		C2288842T (A134T); T2288782C (R154G)
XTB0073	s		r	G4247730A (G406D)			r	s	r			G2715346A (eis -14)	C1472362T (C516T)	r	C1472362T (C516T)			r	A7567G (D89G); A7582C (D94A)	A6737G (T500A)	r	G761109T (D435Y)	r		C2155168G (S315T)	s			r		r		A2289046G (S66P)
XTB0074	r		r	A4247429G (M306V)			s	r	s					r			A781687G (K43R)	r	T7572C (S91P)		r	C761155T (S450L)	r		C2155168G (S315T)	s			r		r
XTB0075	s		r	C4247872T (A453A); A4248003G (Q497R)			s	s	s					r			A781687G (K43R)	r	A7582C (D94A)		r	C761155T (S450L)	r		C2155168G (S315T)	s			s		r	C1834776T (A412V)
XTB0076	s		r	A4247429G (M306V)	C4243222T (embA -11)		r	r	r					r			A781687G (K43R)	r	G7581A (D94N)	T6726G (V496G)	r	C761155T (S450L)	r	C1673425T (Rv1483 -15)	C2155168G (S315T)	s			r	C1673425T (Rv1483 -15)	r
XTB0077	r		r	A4247429G (M306V)			r	r	r					r			A781687G (K43R)	r	A7582G (D94G)		r	C761155T (S450L)	r		C2155168G (S315T)	s			r		r		A2289028G (C72R)
XTB0078	r		r	C4247872T (A453A); A4248003G (Q497R)			r	r	r					r			A781687G (K43R)	r	G7581T; A7582G (D94C)		r	C761155T (S450L)	r		C2155168G (S315T)	r	C3840391T (D344N)		s		r	C1834776T (A412V)
XTB0079	s		r	G4247730A (G406D)	C4243217T (embA -16)	G4242803C (V981L)	r	r	r					r			A781687G (K43R)	r			r	C761155T (S450L)	r		C2155168G (S315T)	s			s		r		A2289111C (V44G)
XTB0080	s		s				s	s	s					s				s			s		s			s			r		s
XTB0081	s		s				s	s	s					r				s			s		r		C2155168G (S315T)	s			s		na
XTB0083	s		s				s	s	s					s				s			s		s			s			s		s
XTB0084	na	T3074122C (D117G)	s				na	s	s					r			A781822G (K88R)	s			r	C761139G (H445D)	r		C2155168G (S315T)	na			s		r	A1833909C (D123A)
XTB0085	na		s				na	s	s					r				s			s		r			na			s		r
XTB0086	r		s				s	s	s				A1472359C (A513C)	r	A1472359C (A513C)			s			s		r	C1673425T (Rv1483 -15)	C2155168G (S315T)	s			r	C1673425T (Rv1483 -15)	s
XTB0087	na		s				s	s	s				A1472359C (A513C)	r	A1472359C (A513C)			s			r	C761155T (S450L)	r	C1673425T (Rv1483 -15)	C2155168G (S315T)	s			s	C1673425T (Rv1483 -15)	s		C2288920G (G108R)
XTB0088	s		s		C4243217A (embA -16)		r	s	s					r			A781687G (K43R)	s			r	C761155T (S450L)	r		C2155168G (S315T)	s			r		na		A2289222C (V7G)
XTB0089	s		s				s	s	s					s				s			s		r		C2155168G (S315T)	s			s		s
XTB0090	na		s				na	s	s					s				s			s		r			na			r		s
XTB0092	s		s		G4243157C (embA - 76)		s	s	s					s				s			s		s			s			s		s
XTB0093	na		s	G4249354C (R947R)			s	r	s					s				s			s		s			na			s		s
XTB0094	na		s				na	s	s					s				s			s		s			na			s		s
XTB0095	na		s		C4243221T (embA -12)		s	s	s					r			A781687G (K43R)	s			r	C761155T (S450L)	r		C2155168G (S315T)	na			s		r		G2288878A (Q122Stop)
PTB0096	s		s				s	s	na					s				s			s		s			s			s		na
PTB0097	r		s				s	s	s					r			A781822G (K88R)	s			r	A761110T (D435V); C762039T (H745Y)	r		C2155168G (S315T)	s			s		na
XTB0098	r		s				s	S	s				A1472359C (A513C)	r	A1472359C (A513C)			s			s		r	C1673425T (Rv1483 -15)	C2155168G (S315T)	s			r	C1673425T (Rv1483 -15)	s
PTB0099	s	G3074422A (P17L)	s	T4248036G (V508G)			s	r	s			G2715344A (eis -12)	C1472818T (C972T)	r	C1472818T (C972T)	C4408102T (G34E)		s			r	A761110T (D435V)	r	C1673425T (Rv1483 -15)		s			r	C1673425T (Rv1483 -15)	r		C2288953T (G97S)
PTB0100	na		s			G4242803C (V981L)	s	na	na					s				s			s		s			na			s		na
PTB0101	r		s	A4247429G (M306V)			r	s	s					r			A781687G (K43R)	s			r	C761155T (S450L)	r		C2155168G (S315T)	s			s		r		T2288956G (K96Q)
PTB0102	na		s				s	na	na					s				s			s		s			na			s		na
PTB0103	s		s			G4242803C (V981L)	s	na	na					s				s			s		s			s			s		na
PTB0105	s		s				s	na	na					r			A781687G (K43R)	s			r	C761155T (S450L)	r		C2155168G (S315T)	s			r		na
PTB0106	s		s	A4247429G (M306V)			r	na	na			C2715342T (eis -10)		r			A781687G (K43R)	s			r	C761155T (S450L)	r		C2155168G (S315T)	s			s		na
PTB0107	s		s				s	s	na					r			A781687G (K43R)	s			s		r		C2155168G (S315T)	s			s		na
PTB0108	na		s				s	na	na					s				s			s		s			na			s		na
PTB0109	r		s	G4247730C (G406A)			s	na	na					r			A781687G (K43R)	s			r	C761155T (S450L)	r		C2155168G (S315T)	s			r		na		T2289213G (Q10P)
PTB0110	s		s			G4242803C (V981L)	s	na	na					r		G4408061A (H48Y)		s			r	C761155T (S450L)	r		C2155168G (S315T)	s			r		na
PTB0111	s		s	A4247574C (D354A)			s	s	s				C1472362T (C516T)	r	C1472362T (C516T)			r	A7582G (D94G)		r	C761155T (S450L)	r		C2155168G (S315T)	s			r		r
PTB0112	s		s	A4247574C (D354A)			s	s	s				C1472362T (C516T)	r	C1472362T (C516T)			r	A7582G (D94G)		r	C761155T (S450L)	r		C2155168G (S315T)	s			s		na		A2288826C (V139G)
XTB0113	s		s	A4247429G (M306V)			s	s	s			C2715342T (eis -10)		r			A781687G (K43R)	s			r	C761155T (S450L)	r		C2155168G (S315T)	s			s		na
PTB0114	s		s	A4247429G (M306V)			s	s	s			C2715342T (eis -10)		r			A781687G (K43R)	s			r	C761155T (S450L)	r		C2155168G (S315T)	s			s		na
PTB0116	s		s				s	r	r					s			A781687G (K43R)	s			s		r		C2155168G (S315T)	s			s		s
PTB0117	s		s	G4247431A (M306I)			r	s	s			G2715346A (eis -14)	C1472362T (C516T)	r	C1472362T (C516T)			s			r	C761155T (S450L)	r		C2155168G (S315T)	s			s		s		A2289138G (L35P)
PTB0118	s		s	A4247399C (N296H)	C4243221T (embA -12)		r	s	s			C2715342T (eis -10)		r			A781687G (K43R)	s			r	C761155T (S450L)	r		C2155168G (S315T)	s		G3337615T (P101P)	s		s
XTB0119	r		s	A4247574C (D354A)			s	s	s				C1472362T (C516T)	r	C1472362T (C516T)			s			r	C761155T (S450L)	r		C2155168G (S315T)	s			s		na		A2289028G (C72R)
PTB0120	s		s	C4248002A (Q497K)			s	s	s					r			A781687G (K43R)	s			r	C761155T (S450L)	r		C2155168G (S315T)	s			s		na		A2289240G (M1T)
PTB0121	s		s		G4243157C (embA -76)		s	s	s					s				s			s		s			s			s		na
PTB0122	s		s				s	s	s					s				s			s		s			s			s		na
PTB0123	r		s	A4247399C (N296H)			r	r	r					r			A781687G (K43R)	r	A7582G (D94G)		r	C761155T (S450L)	r	C1673406T (Rv1483 -34)	C2155168G (S315T)	s			r	C1673406T (Rv1483 -34)	na
PTB0124	s		s				s	s	s					s				s			s		s			s			s		na
PTB0125	r		s	G4247730C (G406A); A4247429C (M306L)			r	s	r					r			A781687G (K43R)	s			r	C761155T (S450L)	r		C2155168G (S315T)	s			s		na		A2289150C (I31S)
PTB0126	s		s				s	s	s					r			A781687G (K43R)	s			r	A761140G (H445R)	r		C2155168G (S315T)	s			s		na
PTB0128	s		s				s	s	s					s				s			s		s			s			s		na
PTB0129	r		s				s	s	s					r			A781687G (K43R)	s			r	C761155T (S450L)	r		C2155168G (S315T)	s			s		na		C2288928A (G105V)
PTB0130	s		s	A4247574C (D354A)			s	s	s				C1472362T (C516T)	r	C1472362T (C516T)			r			r	C761155T (S450L)	r		C2155168G (S315T)	s			s		na		T2289226G (I6L)
PTB0131	r		s	A4247429G (M306V)			r	r	s			G2715346A (eis -14)	C1472362T (C516T)	r	C1472362T (C516T)			s			r	C761155T (S450L)	r		C2155168G (S315T)	s			r		na		A2289222G (V7A)
PTB0132	s		s	A4247429G (M306V)			s	s	s			G2715344A (eis -12)		r			A781687G (K43R)	r	T7572C (S91P)		r	C761155T (S450L)	r		C2155168G (S315T)	s			s		na		A2288826G (V139A)
PTB0133	s		s				s	s	s					r			A781687G (K43R)	s			s		s			s			s		na
PTB0134	s		s	A4247429G (M306V)			s	s	s					r			A781687G (K43R)	s			r	C761155T (S450L)	r		C2155168G (S315T)	s			s		na		A2288826G (V139A)
PTB0135	s		s	A4247399C (N296H)			s	r	r					r			A781687G (K43R)	r	A7582G (D94G)		r	C761155T (S450L)	r		C2155168G (S315T)	r			r		r		A2289162G (L27P)
PTB0136	s		s				s	s	s					s				s			s		s			s			s		s
PTB0137	s		s		C4243221T (embA -12)		s	r	s	A3568736C (whib7 -58); C3568477T (G68D)				r			A781687G (K43R)	r	G7581A (D94N)		r	C761155T (S450L)	r		C2155168G (S315T)	s			s		na		C2289192T (G17D)
PTB0138	s		s		C4243217T (embA -16)		s	s	s			C2715342T (eis -10)		r			A781687G (K43R)	s	C7570T (A90V)		r	C761155T (S450L)	r		C2155168G (S315T)	s			r		r		C2289237G (R2P)
PTB0139	r		s				r	r	r					r			A781687G (K43R)	r	A7582G (D94G)		r	C761155T (S450L)	r		C2155168G (S315T)	r			r		r
PTB0140	r		s	A4247429G (M306V)			r	r	r					r			A781687G (K43R)	r	T7572C (S91P)		r	C761155T (S450L)	r		C2155168G (S315T)	r			r		na
PTB0141	r		s	A4247399C (N296H)	C4243221T (embA -12)		r	s	s					r			A781687G (K43R)	r	A7582G (D94G)		r	C761155T (S450L)	r		C2155168G (S315T)	r			r		s
PTB0142	na		s				na	na	na	A3568450C (V77G)	C1473081A (C1235A)			s				na			s		s			na			na		na
PTB0143	na		s			C4241308T (V482V)	na	na	na					s				na			s		s			na			na		na
PTB0144	na		s				na	na	na				A1472359C (A513C)	r	A1472359C (A513C)			na			r	A761140T (H445L)	r	C1673425T (Rv1483 -15)	C2155168G (S315T)	na			na	C1673425T (Rv1483 -15)	na
PTB0145	na		s				na	na	na					r			A781822T (K88M)	na			s		r		C2155168G (S315T)	na			na		na
PTB0146	na		s			G4242803C (V981L)	na	na	na					s				na			s		s			na			na		na
PTB0147	na		s				na	na	na					s				na			s		r		C2155168G (S315T)	na		G3337903A (D5D)	na		na
PTB0148	na		s		C4243217T (embA -16)		na	na	na					r			A781687G (K43R)	na			r	C761155T (S450L)	r		C2155168G (S315T)	na			na		na		T2288719C (M175V)
PTB0149	na		s			G4242803C (V981L)	na	na	na					s				na			s		s			na	C3840848T (R191R)		na		na
PTB0150	na		s				na	na	na					s				na		T5798C (F187L)	r	C761155T (S450L)	r		C2155168G (S315T)	na		G3337903A (D5D)	na		na
PTB0151	na		s				na	na	na					s				na			s		s			na			na		na
PTB0152	s		s	G4247431A (M306I)			r	s	s	T3568840C (whib7 -162)		G2715344A (eis -12)	A1472359C (A513C)	r	A1472359C (A513C)			r	C7570T (A90V)		r	C761155T (S450L)	r	C1673425T (Rv1483 -15)	C2155168G (S315T)	s			s	C1673425T (Rv1483 -15)	s
PTB0153	s		s				s	s	s					s				s			s		s			s			s		s
PTB0154	s		s	A4248003G (Q497R)		G4242803C (V981L)	s	s	s					r				s			r	C761155T (S450L)	r		C2155168G (S315T)	s			s		s
PTB0155	s		s	G4247431A (M306I)			r	s	r					r			A781687G (K43R)	s			r	C761155T (S450L)	r		C2155168G (S315T)	r			s		s
XTB0157	s		s	A4247429G (M306V)			s	s	s					s			A781822G (K88R)	r	T7572C (S91P)		r	C761155T (S450L)	r	C1673425T (Rv1483 -15)	C2155168G (S315T)	s			s	C1673425T (Rv1483 -15)	r
PTB0158	s		s	C4247717G (L402V)			r	r	r					r			A781687G (K43R)	s			r	T761095C (L430P); A761110G (D435G)	r		C2155168G (S315T)	s			s		r		G2289068C (F58L)
PTB0159	s		s				s	s	r					r				r			s		r			s			s		s
				ETH	Ethionamide
				ETM	Ethambutol
				KM	Kanamycin
				OFL	Ofloxacin
				PAS	Para-Aminosalicylic Acid
				CS	Cycloserine
				CM	Capreomycin
				AM	Amikacin
				PZA	Pyrazinamide
				s	susceptible
				r	resistant
				na	data not available
